# Supplementary material for: Beyond the Gut: Brain Fog, Sleep Quality, Cognitive Function and Quality of Life in Celiac Disease
Source: Nutrients. 2026 Jul 19;18(14):2365. doi: 10.3390/nu18142365 (PMC13414575; doi:10.3390/nu18142365)
Supplement: Supplementary file 1 [file nutrients-18-02365-s001.zip]

Archive with 1 entries (1 files):
- nutrients-4352322-supplementary.pdf
